# Supplementary material for: A multi-class classification model for supporting the diagnosis of type II diabetes mellitus
Source: PeerJ. 2020 Sep 10;8:e9920. doi: 10.7717/peerj.9920 (PMC7487151; doi:10.7717/peerj.9920)
Supplement: Supplemental Information 1 [file peerj-08-9920-s001.csv]

Gender	Age	Smoking	Body Mass Index	ICD-10-CM Code	Total Cholesterol	Triglyceride	Glucose (AC)	Hemoglobin A1c	High density lipoprotein cholesterol	Low density lipoprotein cholesterol
M	82	N	27.54368463	E1121	118	73	157	8	43	56
M	42	N	27.18324746	E1143	127	58	96	5.8	49	59
M	57	N	31.25	E1121	117	105	110	6.5	50	41
M	80	N	27.69928614	E1143	172	89	136	8.1	46	96
F	75	N	27.11578157	E1143	180	62	130	6.4	70	91
M	47	Y	26.57513153	E1121	311	488	91	7	51	143
F	66	N	21.4201383	E1121	243	126	186	8.7	55	131
M	69	Y	26.98961938	E1121	183	423	214	7.9	39	97
F	79	N	19.1015625	E1165	120	58	279	6.1	26	53
F	70	N	30.48888889	E1143	164	155	236	7.4	53	78
M	45	N	26.7755102	E1121	174	55	175	8.5	50	100
F	56	N	23.61275089	E1143	180	37	109	6.4	82	74
M	66	N	26.00906435	E1143	121	75	120	6.3	44	45
M	67	N	30.70040788	E1165	117	132	109	7.6	28	60
F	78	N	38.19669174	E1143	215	131	282	9.8	71	116
M	73	N	25.9288744	E1165	149	87	86	6.7	42	68
F	68	N	24.44461785	E1165	143	90	217	7.4	59	55
F	60	N	26.17521368	E1143	157	71	195	8.6	54	56
F	63	N	28.06488468	E1143	122	67	68	7.7	42	52
F	61	N	24.99890356	E1121	196	150	154	6.7	56	104
F	59	N	19.67516685	E1121	118	54	100	6.8	56	40
M	65	N	25.51020408	E1143	195	54	346	9.6	62	119
M	68	N	25.49390366	E1121	160	238	150	7.1	44	70
M	70	N	19.921875	E1143	139	72	144	7.6	51	60
M	81	N	23.53795549	E1143	214	81	167	9.8	53	135
M	56	N	23.23803657	E1121	111	48	184	7.3	37	70
F	71	N	23.91111111	E1121	169	139	123	6.9	41	80
F	65	N	28.4529321	E1121	153	129	81	6.9	52	75
M	69	N	36.16064624	E1165	182	191	133	6.9	36	106
F	33	N	18.70399985	E1143	163	49	138	8.6	90	47
F	78	N	26.7578125	E1121	119	138	196	7.6	16	67
F	34	N	31.22945431	E1165	152	53	131	6.7	75	55
M	69	Y	23.82873109	E1121	140	60	135	6.5	44	51
M	75	N	23.03316776	E1165	120	133	133	6.8	38	59
M	73	N	27.02518884	E1121	147	59	134	7	39	95
M	69	N	23.87511478	E1143	150	204	145	6.7	41	68
M	53	N	27.39919497	E1143	107	81	185	8.8	35	47
F	81	N	27.71199182	E1143	111	96	301	9.3	45	47
F	66	N	25.68370987	E1143	112	65	114	6.6	60	44
F	85	N	22.71111111	E1143	158	182	220	5.3	25	69
M	66	N	29.609375	E1143	173	133	156	7.3	44	100
M	56	Y	29.93572084	E1143	157	532	218	9.9	27	48
F	75	N	17.62538055	E1143	120	157	72	7	30	38
F	62	N	31.1634349	E1121	133	92	177	8.1	55	68
F	59	N	30.44383913	E1143	143	253	119	7.4	40	33
M	68	U	21.15345269	E1121	142	46	92	6.3	59	57
F	80	N	23.99396559	E1165	223	152	153	7.5	83	127
M	60	N	28.1069544	E1143	115	102	120	6.5	53	46
M	62	N	28.04037814	E1121	156	172	210	7.5	42	80
M	62	N	26.75511128	E1121	184	145	100	5.7	61	73
F	52	N	30.1102789	E1165	141	133	159	7.4	46	55
M	49	N	20.95170455	E1143	140	85	118	6.2	50	64
F	56	N	32.57029051	E1143	120	59	204	8.5	52	68
M	50	N	28.49696543	E1143	133	278	135	6.7	44	64
M	83	N	25.4580659	E1143	137	102	132	7.9	31	76
M	65	N	30.48216831	E1121	142	97	135	7.2	47	65
M	49	Y	30.07116843	E1143	144	242	154	7.5	34	50
M	78	N	27.25614098	E1121	131	159	167	8.7	38	66
F	65	N	22.80601728	E1143	121	66	183	8.3	56	60
M	59	Y	26.60971255	E1121	201	506	135	7.8	30	92
M	67	N	33.53171723	E1143	160	99	164	5.1	85	38
M	44	N	29.5732862	E1121	176	125	157	7.1	40	116
M	44	N	19.60715661	E1143	169	223	208	9.3	33	95
F	65	N	37.93693259	E1121	120	248	151	7	31	34
F	71	N	31.95592287	E1143	155	142	116	6.8	64	55
M	71	N	24.74093729	E1143	126	67	110	7.9	35	83
M	89	N	21.30394858	E1121	172	74	145	7.2	59	85
M	65	N	24.54759496	E1143	183	241	144	8.5	39	95
M	71	U	25.51020408	E1143	150	184	124	6.9	34	77
F	60	N	22.22222222	E1121	153	71	93	8.5	60	74
F	79	N	26.62222222	E1143	183	51	98	7.1	79	82
F	36	N	26.99232883	E1143	160	202	94	7.6	28	105
M	50	U	25.09246068	E1143	155	63	161	7.3	78	53
M	39	N	26.97404002	E1121	156	164	220	9.9	42	87
F	61	N	22.22222222	E1121	146	111	148	6.7	48	67
F	58	N	29.30280957	E1143	147	68	142	7.4	47	76
F	79	N	22.89593523	E1143	176	92	119	6	55	99
M	45	N	35.11123879	E1121	148	124	129	7	38	77
F	61	N	25.7517097	E1121	108	65	127	7.8	48	44
F	62	N	36.4019122	E1121	206	253	277	10.6	41	123
M	43	Y	35.49215792	E1143	194	97	102	5.6	42	149
M	55	Y	20.68685776	E1121	174	63	97	7.9	84	71
M	67	N	23.95209581	E1121	195	147	219	11.5	42	64
M	56	N	29.98358793	E1121	161	61	89	5.5	52	84
F	31	N	31.66635391	E1143	121	68	150	7.6	39	68
M	51	N	34.83105561	E1121	150	169	122	7.4	37	66
M	65	U	35.82057823	E1121	102	140	103	5.7	29	55
M	67	N	26.74889741	E1143	105	85	77	8	36	46
M	58	N	17.92821543	E1143	214	40	159	8.9	98	95
M	77	Y	28.16249373	E1143	104	43	113	7.3	38	46
F	56	N	22.33710119	E1143	160	173	117	7.4	38	131
F	69	N	28.6328125	E1121	127	211	124	7	55	52
M	66	U	26.01449529	E1121	135	100	116	6.5	39	51
M	24	N	31.67346939	E1143	168	152	175	8.7	39	113
M	69	U	21.56454491	E1121	131	99	101	7.9	35	77
M	63	N	25.5017301	E1165	134	192	111	6.7	36	51
M	66	Y	31.62534435	E1143	154	73	109	6.1	55	95
M	63	U	26.04615532	E1143	132	168	101	8.9	46	49
F	71	N	17.74584488	E1121	123	176	110	6.7	42	51
F	68	N	18.65340887	E1121	126	90	115	7.7	52	47
M	52	N	19.04507334	E1143	240	260	106	6.3	57	103
F	60	N	25.91068435	E1143	163	125	105	6.1	63	70
F	58	N	31.53011126	E1121	135	81	98	7.2	47	60
F	59	N	25.84648258	E1143	146	161	117	7.1	48	55
F	86	N	27.96492153	E1143	116	206	176	7.8	32	41
M	63	N	26.91479036	E1165	189	100	79	9.2	38	83
M	79	N	26.7529495	E1165	77	68	127	7.8	30	29
F	62	N	24.61374096	E1143	132	73	119	6.1	68	48
M	72	U	25.65204953	E1143	145	75	95	9.9	42	71
M	45	N	37.45039683	E1143	120	71	133	7.2	46	58
F	63	N	26.35795546	E1165	189	253	161	7.4	46	49
M	50	N	25.75343885	E1143	106	124	157	8.2	32	50
F	59	N	30.66609821	E1143	146	226	154	6.4	69	49
F	27	N	24.06632032	E1165	139	187	211	9	36	75
M	67	N	25.91068435	E1143	156	366	118	7.6	27	36
F	52	N	26.23172686	E1143	157	99	133	6.3	51	71
F	75	N	22.33080238	E1143	157	188	127	7.7	50	65
F	55	N	29.77777778	E1143	148	115	82	6.4	43	70
M	64	N	30.938913	E1143	149	274	204	9.6	30	44
F	67	N	22.41905392	E1143	223	207	125	6.1	50	56
F	91	N	20.504934	E1143	175	111	82	5.6	49	71
F	73	N	28.85245902	E1121	162	110	156	9.6	53	76
M	57	Y	24.0600958	E1143	138	77	97	7.3	41	72
M	40	Y	31.93496879	E1143	124	52	105	7.7	37	84
M	81	N	26.0932752	E1165	105	79	98	5.9	38	50
F	41	N	22.86236854	E1143	148	105	205	7.4	43	85
M	53	Y	44.05294789	E1143	127	170	178	7.5	30	63
M	42	N	29.62018141	E1143	170	218	137	7.5	49	84
M	44	N	36.73094582	E1121	119	546	291	9.5	24	41
M	44	N	27.28174603	E1143	171	139	176	7.8	46	62
M	60	N	32.83061455	E1143	99	98	129	6.4	32	85
M	71	N	26.70339761	E1143	124	67	153	7.3	43	76
F	67	N	21.83673469	E1165	152	76	158	6.6	45	64
M	46	U	23.05288828	E1143	194	64	95	6.3	52	121
M	65	U	22.265625	E1143	169	74	102	5.5	65	53
F	79	N	15.49479753	E1143	220	61	305	7.8	75	103
M	58	N	26.50578217	E1143	128	274	159	7	27	64
M	25	N	26.21882086	E1143	125	109	257	8.3	48	57
F	60	N	19.17457999	E1143	175	95	115	5.8	92	51
F	76	N	26.37924383	E1121	190	92	176	8.5	64	121
M	80	N	21.328125	E1143	134	84	190	7.3	48	64
M	48	N	31.27890078	E1143	154	176	143	8.9	33	93
F	40	Y	17.62538055	E1143	95	68	260	11.6	30	30
M	57	N	23.51917852	E1143	177	80	119	6.5	65	78
M	52	Y	29.02559434	E1143	116	197	146	7.4	45	52
M	55	N	31.19509484	E1143	240	220	155	9.8	43	152
F	52	N	22.47215814	E1143	174	131	118	6	68	59
M	54	Y	27.01633638	E1143	125	220	92	6	50	39
F	21	N	26.58871714	E1143	138	125	131	7.4	39	74
